# Supplementary material for: Open Data for Open Questions in Comparative Nutrition
Source: Insects. 2020 Apr 9;11(4):236. doi: 10.3390/insects11040236 (PMC7240530; doi:10.3390/insects11040236)
Supplement: Supplementary file 1 [file insects-11-00236-s001.zip]

Archive with 6 entries (4 files):
- Supplementary Material/
- Supplementary Material/Appendix.GFN-Template.xlsx
- Supplementary Material/Supplementary DataS1.xlsx
- Supplementary Material/__MACOSX/
- Supplementary Material/__MACOSX/._Appendix.GFN-Template_Insects_Revised.xlsx
- Supplementary Material/__MACOSX/._SupplementaryData1_Insects.xlsx
