# Supplementary material for: Open Data for Open Questions in Comparative Nutrition
Source: Insects. 2020 Apr 9;11(4):236. doi: 10.3390/insects11040236 (PMC7240530; doi:10.3390/insects11040236)
Supplement: Supplementary file 1 [file insects-11-00236-s001.zip › Supplementary Material/Appendix.GFN-Template.xlsx]

## Sheet: Sheet1
Species	Protein	Carb.	Fat	Day	Trait value	Trait_ID	Replicate	Nutrient source	Feeding guild	Type of experiment	Season	Additional_info
Sp_A	intake	intake	intake	1	150	Number_eggs	1	Brand_A	Herbivores	Lab	NA	Diet_recipe
Sp_B	%	%	%	1	130	Body_mass	2	Prey_X	Predator	Field	Spring	Sampling_method
…	…	…	…	…	…	…	…	…	…	…	…	…
