# Supplementary material for: Open Data for Open Questions in Comparative Nutrition
Source: Insects. 2020 Apr 9;11(4):236. doi: 10.3390/insects11040236 (PMC7240530; doi:10.3390/insects11040236)
Supplement: Supplementary file 1 [file insects-11-00236-s001.zip › Supplementary Material/Supplementary DataS1.xlsx]

## Sheet: Sheet1
Species	Life-stage diet intervention	Traits measured	Sample size	Number of diets	Open access raw data?	Reference
Apis millifera	Larva	Larval survival, growth and development	216	9	Yes	Helm, B.R., Slater, G.P., Rajamohan, A., Yocum, G.D., Greenlee, K.J. and Bowsher, J.H., 2017. The geometric framework for nutrition reveals interactions between protein and carbohydrate during larval growth in honey bees. Biology open, 6(6), pp.872-880.
Apis millifera	Adult	Survival against pesticide levels	?	16	No	Demares, F.J., Crous, K.L., Pirk, C.W., Nicolson, S.W. and Human, H., 2016. Sucrose sensitivity of honey bees is differently affected by dietary protein and a neonicotinoid pesticide. PloS one, 11(6), p.e0156584.
Bactrocera tryoni	Adult	Lifespan, fecundity	168	28	No*	Fanson, B.G., Weldon, C.W., Pérez‐Staples, D., Simpson, S.J. and Taylor, P.W., 2009. Nutrients, not caloric restriction, extend lifespan in Queensland fruit flies (Bactrocera tryoni). Aging cell, 8(5), pp.514-523.
Bactrocera tryoni	Adult	Locomotion activity	90	15	No	Fanson, B.G., Petterson, I.E. and Taylor, P.W., 2013. Diet quality mediates activity patterns in adult Queensland fruit fly (Bactrocera tryoni). Journal of insect physiology, 59(7), pp.676-681.
Bactrocera tryoni	Adult	Food and water intakes	224	28	No	Fanson, B.G., Yap, S. and Taylor, P.W., 2012. Geometry of compensatory feeding and water consumption in Drosophila melanogaster. Journal of Experimental Biology, 215(5), pp.766-773.
Bactrocera tryoni	Adult	Lifespan, Lifetime egg production, Egg production rate	90	18	No	Fanson, B.G. and Taylor, P.W., 2012. Protein: carbohydrate ratios explain life span patterns found in Queensland fruit fly on diets varying in yeast: sugar ratios. Age, 34(6), pp.1361-1368.
Bactrocera tryoni	Adult	Phenooxidase (PO) activity	324	12	No	Fanson, B.G., Fanson, K.V. and Taylor, P.W., 2013. Sex differences in insect immune function: a consequence of diet choice?. Evolutionary ecology, 27(5), pp.937-947.
Bactrocera tryoni	Adult	Egg production, Lifespan, nutrient intake	?	18	Yes	Fanson, B.G., Fanson, K.V. and Taylor, P.W., 2012. Cost of reproduction in the Queensland fruit fly: Y-model versus lethal protein hypothesis. Proceedings of the Royal Society B: Biological Sciences, 279(1749), pp.4893-4900.
Ceratitis cosyra	Adult	Lifespan, female lifetime egg production, and daily egg production,	?	18	Yes	Malod, K., Archer, C.R., Hunt, J., Nicolson, S.W. and Weldon, C.W., 2017. Effects of macronutrient intake on the lifespan and fecundity of the marula fruit fly, Ceratitis cosyra (Tephritidae): Extreme lifespan in a host specialist. Ecology and evolution, 7(22), pp.9808-9817.
Drosophila melanogaster	Adult	Lifespan, Lifetime egg production, Egg production rate, Mortality (Gompertz)	1008	28	No*	Lee, K.P., Simpson, S.J., Clissold, F.J., Brooks, R., Ballard, J.W.O., Taylor, P.W., Soran, N. and Raubenheimer, D., 2008. Lifespan and reproduction in Drosophila: new insights from nutritional geometry. Proceedings of the National Academy of Sciences, 105(7), pp.2498-2503.
Drosophila melanogaster	Adult	Embryo mortality	60	30	Yes	Polak, M., Simmons, L.W., Benoit, J.B., Ruohonen, K., Simpson, S.J. and Solon-Biet, S.M., 2017. Nutritional geometry of paternal effects on embryo mortality. Proceedings of the Royal Society B: Biological Sciences, 284(1864), p.20171492.
Drosophila melanogaster	Egg	Survival from egg to pupa, larval development time from egg to pupa, female and male pharate adult weight, ovariole number	96	24	Yes	Rodrigues, M.A., Martins, N.E., Balancé, L.F., Broom, L.N., Dias, A.J., Fernandes, A.S.D., Rodrigues, F., Sucena, É. and Mirth, C.K., 2015. Drosophila melanogaster larvae make nutritional choices that minimize developmental time. Journal of insect physiology, 81, pp.69-80.
Drosophila melanogaster	Adult	Starvation resistance, dry weight, lipid reserve	480	28	No	Lee, K.P. and Jang, T., 2014. Exploring the nutritional basis of starvation resistance in D rosophila melanogaster. Functional Ecology, 28(5), pp.1144-1155.
Drosophila melanogaster	Adult	Egg laying performance	808	34	No	Lihoreau, M., Poissonnier, L.A., Isabel, G. and Dussutour, A., 2016. Drosophila females trade off good nutrition with high-quality oviposition sites when choosing foods. Journal of Experimental Biology, 219(16), pp.2514-2524.
Drosophila melanogaster	Egg | Adult	Lifespan, egg to adult viability, female body mass, lifetime egg production, larval developmental rate	Varying	34	No	Jang, T. and Lee, K.P., 2018. Comparing the impacts of macronutrients on life-history traits in larval and adult Drosophila melanogaster: the use of nutritional geometry and chemically defined diets. Journal of Experimental Biology, 221(21), p.jeb181115.
Drosophila melanogaster	Adult	Population-level fitness	960	24	Yes	Reddiex, A.J., Gosden, T.P., Bonduriansky, R. and Chenoweth, S.F., 2013. Sex-specific fitness consequences of nutrient intake and the evolvability of diet preferences. The American Naturalist, 182(1), pp.91-102.
Drosophila melanogaster	Adult	Male attractiveness, sperm competitiveness, offspring production	Varying	15	Yes	Morimoto, J. and Wigby, S., 2016. Differential effects of male nutrient balance on pre-and post-copulatory traits, and consequences for female reproduction in Drosophila melanogaster. Scientific reports, 6, p.27673.
Drosophila melanogaster	Adult	Insulin/IGF expression	84	28	No	Post, S. and Tatar, M., 2016. Nutritional geometric profiles of insulin/IGF expression in Drosophila melanogaster. PLoS One, 11(5), p.e0155628.
Drosophila melanogaster	Adult	Nutrient intake, Lifespan and offspring production	937	29	No	Jensen, K., McClure, C., Priest, N.K. and Hunt, J., 2015. Sex‐specific effects of protein and carbohydrate intake on reproduction but not lifespan in D rosophila melanogaster. Aging cell, 14(4), pp.605-615.
Drosophila melanogaster	Larva	Morphology of male secondary sexual characters, sex combs	70-94	24	No	Gray, L.J., Simpson, S.J. and Polak, M., 2018. Fruit flies may face a nutrient-dependent life-history trade-off between secondary sexual trait quality, survival and developmental rate. Journal of insect physiology, 104, pp.60-70.
Drosophila melanogaster	Adult	Lifespan, fecundity, food consumption	?	27	No	Semaniuk, U., Feden'ko, K., Yurkevych, I.S., Storey, K.B., Simpson, S.J. and Lushchak, O., 2018. Within‐diet variation in rates of macronutrient consumption and reproduction does not accompany changes in lifespan in D rosophila melanogaster. Entomologia Experimentalis et Applicata, 166(1), pp.74-80.
Drosophila melanogaster	Adult	Mortality	1008	28	No	Archer, C.R., Basellini, U., Hunt, J., Simpson, S.J., Lee, K.P. and Baudisch, A., 2018. Diet has independent effects on the pace and shape of aging in Drosophila melanogaster. Biogerontology, 19(1), pp.1-12.
Drosophila melanogaster	Adult	Midgut morphology, Wolbachia load	310	21	No	Ponton, F., Wilson, K., Holmes, A., Raubenheimer, D., Robinson, K.L. and Simpson, S.J., 2015. Macronutrients mediate the functional relationship between Drosophila and Wolbachia. Proceedings of the Royal Society B: Biological Sciences, 282(1800), p.20142029.
Drosophila melanogaster	Larva	Larval development, adult size, mortality	360	36	Yes	Kutz, T.C., Sgrò, C.M. and Mirth, C.K., 2019. Interacting with change: Diet mediates how larvae respond to their thermal environment. Functional Ecology, 33(10), pp.1940-1951.
Drosophila simulans	Egg	Survival from hatch to pupa, developmental time, and ovariole number	?	15	Yes	Matavelli, C., Carvalho, M.J.A., Martins, N.E. and Mirth, C.K., 2015. Differences in larval nutritional requirements and female oviposition preference reflect the order of fruit colonization of Zaprionus indianus and Drosophila simulans. Journal of insect physiology, 82, pp.66-74.
Gasterosteus aculeatus	Adult	Lifespan, individual condition, lipid intake, courtship, egg production	600	15	Yes	Moatt, J.P., Fyfe, M.A., Heap, E., Mitchell, L.J., Moon, F. and Walling, C.A., 2019. Reconciling nutritional geometry with classical dietary restriction: Effects of nutrient intake, not calories, on survival and reproduction. Aging cell, 18(1), p.e12868.
Gnatocerus cornutus	Larva	Larval survival, developmental rate, morphology (body and genital sizes)	360-2228	24	Yes	House, C.M., Jensen, K., Rapkin, J., Lane, S., Okada, K., Hosken, D.J. and Hunt, J., 2016. Macronutrient balance mediates the growth of sexually selected weapons but not genitalia in male broad‐horned beetles. Functional Ecology, 30(5), pp.769-779.
Gryllodes sigillatus	Adult	Male CHC profile, Male Mating success	768	24	No	Rapkin, J., Jensen, K., House, C.M., Sakaluk, S.K., Sakaluk, J.K. and Hunt, J., 2017. The complex interplay between macronutrient intake, cuticular hydrocarbon expression and mating success in male decorated crickets. Journal of evolutionary biology, 30(4), pp.711-727.
Gryllodes sigillatus	Adult	Encapsulation ability, calling effort	720	24	Yes	Rapkin, J., Archer, R., House, C.M., Skaluk, S.K., del Castillo, E. and Hunt, J., 2018. The geometry of nutritionally based life-history trade-offs: sex differences in the effect of macronutrient intake on the trade-off between immune function and reproductive effort in decorated crickets. The American naturalist, 191(4).
Gryllodes sigillatus	Adult	Spermatophylax weight,gustatory appeal of the spermatophylax, ampulla attachment time	Varying	24	Yes	Rapkin, J., Jensen, K., Lane, S.M., House, C.M., Sakaluk, S.K. and Hunt, J., 2016. Macronutrient intake regulates sexual conflict in decorated crickets. Journal of evolutionary biology, 29(2), pp.395-406.
Gryllus firmus	Adult	Body and ovary lipid content, muscle type content	?	13	No	Clark, R.M., Zera, A.J. and Behmer, S.T., 2015. Nutritional physiology of life-history trade-offs: how food protein–carbohydrate content influences life-history traits in the wing-polymorphic cricket Gryllus firmus. Journal of Experimental Biology, 218(2), pp.298-308.
Gryllus firmus	Adult	Ovary mass, somatic and ovary lipid allocation, NADP/ACL activity	?	14	No	Zera, A.J., Clark, R. and Behmer, S.T., 2016. Lipogenesis in a wing-polymorphic cricket: canalization versus morph-specific plasticity as a function of nutritional heterogeneity. Journal of insect physiology, 95, pp.118-132.
Gryllus veletis	Adult	Lifespan, weight gain, acoustic mate signalling and egg production	782	45	Yes	Harrison, S.J., Raubenheimer, D., Simpson, S.J., Godin, J.G.J. and Bertram, S.M., 2014. Towards a synthesis of frameworks in nutritional ecology: interacting effects of protein, carbohydrate and phosphorus on field cricket fitness. Proceedings of the Royal Society B: Biological Sciences, 281(1792), p.20140539.
Hermetia illucens	Larva | Adult	Developmental time, larval dry mass, pupal weight, larval protein, larval fat, egg mass number, egg yield	Varying	9	No	Barragan‐Fonseca, K.B., Gort, G., Dicke, M. and van Loon, J.J., 2019. Effects of dietary protein and carbohydrate on life‐history traits and body protein and fat contents of the black soldier fly Hermetia illucens. Physiological Entomology, 44(2), pp.148-159.
Homo sapiens	Adult	Absolute energy, percentage energy and energy-adjusted residuals from protein, carbohydrate and fat	142	?	No	Cheng, H.L., Raubenheimer, D., Steinbeck, K., Baur, L. and Garnett, S., 2019. New insights into the association of mid-childhood macronutrient intake to pubertal development in adolescence using nutritional geometry. British Journal of Nutrition, pp.1-21.
Lasius niger	Adult	Lifespan of individuals and colonies	32	4	No	Dussutour, A. and Simpson, S.J., 2012. Ant workers die young and colonies collapse when fed a high-protein diet. Proceedings of the Royal Society B: Biological Sciences, 279(1737), pp.2402-2408.
Linepithema humile	Adult	Lifespan , feeding and lipid	200-690	24	Yes	Arganda, S., Bouchebti, S., Bazazi, S., Le Hesran, S., Puga, C., Latil, G., Simpson, S.J. and Dussutour, A., 2017. Parsing the life-shortening effects of dietary protein: effects of individual amino acids. Proceedings of the Royal Society B: Biological Sciences, 284(1846), p.20162052.
Manduca sexta	Larva	Immunity	140	4	Yes	Wilson, J.K., Ruiz, L. and Davidowitz, G., 2019. Dietary protein and carbohydrates affect immune function and performance in a specialist herbivore insect (Manduca sexta). Physiological and Biochemical Zoology, 92(1), pp.58-70.
Monomorium pharaonis	Adult	Fundamental macronutrient niche	35-64	7	No	Krabbe, B.A., Arnan, X., Lannes, P., Bergstedt, C.E., Larsen, R.S., Pedersen, J.S. and Shik, J.Z., 2019. Using nutritional geometry to define the fundamental macronutrient niche of the widespread invasive ant Monomorium pharaonis. PloS one, 14(6), p.e0218764.
Mus musculus	Adult	Alveolar bone loss	300	15	Yes	Morimoto, J., Senior, A., Ruiz, K., Wali, J.A., Pulpitel, T., Solon-Biet, S.M., Cogger, V.C., Raubenheimer, D., Le Couteur, D.G., Simpson, S.J. and Eberhard, J., 2019. Sucrose and starch intake contribute to reduced alveolar bone height in a rodent model of naturally occurring periodontitis. PloS one, 14(3), p.e0212796.
Mus musculus	Adult	Liver metabolic function	46	25	No	Gokarn, R., Solon-Biet, S.M., Cogger, V.C., Cooney, G.J., Wahl, D., McMahon, A.C., Mitchell, J.R., Mitchell, S.J., Hine, C., de Cabo, R. and Raubenheimer, D., 2018. Long-term dietary macronutrients and hepatic gene expression in aging mice. The Journals of Gerontology: Series A, 73(12), pp.1618-1625.
Mus musculus	Adult	Senescence, telomere length	858	25	No	Gokarn, R., Solon-Biet, S., Youngson, N.A., Wahl, D., Cogger, V.C., McMahon, A.C., Cooney, G.J., Ballard, J.W.O., Raubenheimer, D., Morris, M.J. and Simpson, S.J., 2017. The relationship between dietary macronutrients and hepatic telomere length in aging mice. The Journals of Gerontology: Series A, 73(4), pp.446-449.
Mus musculus	Adult	Skin structure	858	25	Yes	Hew, J., Solon-Biet, S.M., McMahon, A.C., Ruohonen, K., Raubenheimer, D., Ballard, J.W.O., Le Couteur, D.G., Nicholls, C., Li, Z., Maitz, P.K. and Wang, Y., 2016. The effects of dietary macronutrient balance on skin structure in aging male and female mice. PloS one, 11(11), p.e0166175.
Mus musculus	Adult	FGF21 levels	858	25	No	Solon-Biet, S.M., Cogger, V.C., Pulpitel, T., Heblinski, M., Wahl, D., McMahon, A.C., Warren, A., Durrant-Whyte, J., Walters, K.A., Krycer, J.R. and Ponton, F., 2016. Defining the nutritional and metabolic context of FGF21 using the geometric framework. Cell Metabolism, 24(4), pp.555-565.
Mus musculus	Adult	Cardiometabolic health	858	25	No	Solon-Biet, S.M., McMahon, A.C., Ballard, J.W.O., Ruohonen, K., Wu, L.E., Cogger, V.C., Warren, A., Huang, X., Pichaud, N., Melvin, R.G. and Gokarn, R., 2014. The ratio of macronutrients, not caloric intake, dictates cardiometabolic health, aging, and longevity in ad libitum-fed mice. Cell metabolism, 19(3), pp.418-430.
Mus musculus	Adult	Reproduction and lifespan	858	25	No	Solon-Biet, S.M., Walters, K.A., Simanainen, U.K., McMahon, A.C., Ruohonen, K., Ballard, J.W.O., Raubenheimer, D., Handelsman, D.J., Le Couteur, D.G. and Simpson, S.J., 2015. Macronutrient balance, reproductive function, and lifespan in aging mice. Proceedings of the National Academy of Sciences, 112(11), pp.3481-3486.
Mus musculus	Adult	Trunk temperature	858	5	No	Huang, X., Hancock, D.P., Gosby, A.K., McMahon, A.C., Solon, S.M., Le Couteur, D.G., Conigrave, A.D., Raubenheimer, D. and Simpson, S.J., 2013. Effects of dietary protein to carbohydrate balance on energy intake, fat storage, and heat production in mice. Obesity, 21(1), pp.85-92.
Mycocepurus smithii	Adult	Fungal cultivar performance	360	36	Yes**	Shik, J.Z., Gomez, E.B., Kooij, P.W., Santos, J.C., Wcislo, W.T. and Boomsma, J.J., 2016. Nutrition mediates the expression of cultivar–farmer conflict in a fungus-growing ant. Proceedings of the National Academy of Sciences, 113(36), pp.10121-10126.
Nauphoeta cinerea	Adult	Sperm number and male fertility	260	24	Yes	Bunning, H., Rapkin, J., Belcher, L., Archer, C.R., Jensen, K. and Hunt, J., 2015. Protein and carbohydrate intake influence sperm number and fertility in male cockroaches, but not sperm viability. Proceedings of the Royal Society B: Biological Sciences, 282(1802), p.20142144.
Nauphoeta cinerea	Adult	Male sex pheromones, Female clutch size and gestation time	480	24	No	Bunning, H., Bassett, L., Clowser, C., Rapkin, J., Jensen, K., House, C.M., Archer, C.R. and Hunt, J., 2016. Dietary choice for a balanced nutrient intake increases the mean and reduces the variance in the reproductive performance of male and female cockroaches. Ecology and evolution, 6(14), pp.4711-4730.
Nauphoeta cinerea	Adult	Sex pheromone expression, attrac-tiveness, and dominance status	240	24	No	South, S.H., House, C.M., Moore, A.J., Simpson, S.J. and Hunt, J., 2011. Male cockroaches prefer a high carbohydrate diet that makes them more attractive to females: implications for the study of condition dependence. Evolution: International Journal of Organic Evolution, 65(6), pp.1594-1606.
Physarum polycephalum	-	Nutritional decisions	350	35	No	Dussutour, A., Latty, T., Beekman, M. and Simpson, S.J., 2010. Amoeboid organism solves complex nutritional challenges. Proceedings of the National Academy of Sciences, 107(10), pp.4607-4611.
Red junglefowl	Adult	Growth and nutrient utilisation	308	14	No	Liu, S.Y., Selle, P.H., Raubenheimer, D., Cadogan, D.J., Simpson, S.J. and Cowieson, A.J., 2016. An assessment of the influence of macronutrients on growth performance and nutrient utilisation in broiler chickens by nutritional geometry. British Journal of Nutrition, 116(12), pp.2129-2138.
Red junglefowl	Adult	Growth, skeletal health and nutrient intake	600	15	No	Bradbury, E.J., Wilkinson, S.J., Cronin, G.M., Thomson, P.C., Bedford, M.R. and Cowieson, A.J., 2014. Nutritional geometry of calcium and phosphorus nutrition in broiler chicks. Growth performance, skeletal health and intake arrays. animal, 8(7), pp.1071-1079.
Red junglefowl	Adult	Nutrient digestibility	600	15	No	Wilkinson, S.J., Bradbury, E.J., Thomson, P.C., Bedford, M.R. and Cowieson, A.J., 2014. Nutritional geometry of calcium and phosphorus nutrition in broiler chicks. The effect of different dietary calcium and phosphorus concentrations and ratios on nutrient digestibility. animal, 8(7), pp.1080-1088.
Red junglefowl	Adult	Growth performance	360	10	No	Liu, S.Y., Truong, H.H., Khoddami, A., Moss, A.F., Thomson, P.C., Roberts, T.H. and Selle, P.H., 2016. Comparative performance of broiler chickens offered ten equivalent diets based on three grain sorghum varieties as determined by response surface mixture design. Animal Feed Science and Technology, 218, pp.70-83.
Simulations	-	Various traits	-	-	No	Kearney, M., Simpson, S.J., Raubenheimer, D. and Helmuth, B., 2010. Modelling the ecological niche from functional traits. Philosophical Transactions of the Royal Society B: Biological Sciences, 365(1557), pp.3469-3483.
Simulations	-	Population traits	-	-	No	Morehouse, N.I., Nakazawa, T., Booher, C.M., Jeyasingh, P.D. and Hall, M.D., 2010. Sex in a material world: why the study of sexual reproduction and sex‐specific traits should become more nutritionally‐explicit. Oikos, 119(5), pp.766-778.
Spodoptera littoralis	Larva	Immunity	400	20	No	Cotter, S.C., Reavey, C.E., Tummala, Y., Randall, J.L., Holdbrook, R., Ponton, F., Simpson, S.J., Smith, J.A. and Wilson, K., 2019. Diet modulates the relationship between immune gene expression and functional immune responses. Insect biochemistry and molecular biology, 109, pp.128-141.
Teleogryllus commodus	Adult	Lifespan, Lifetime egg production, Egg production rate	425	24	No	Maklakov, A.A., Simpson, S.J., Zajitschek, F., Hall, M.D., Dessmann, J., Clissold, F., Raubenheimer, D., Bonduriansky, R. and Brooks, R.C., 2008. Sex-specific fitness effects of nutrient intake on reproduction and lifespan. Current Biology, 18(14), pp.1062-1066.
Teleogryllus commodus	Adult	Lifespan, male daily and lifetime reproductive efforts	430	24	Yes	Rapkin, J., Archer, C.R., Grant, C.E., Jensen, K., House, C.M., Wilson, A.J. and Hunt, J., 2017. Little evidence for intralocus sexual conflict over the optimal intake of nutrients for life span and reproduction in the black field cricket Teleogryllus commodus. Evolution, 71(9), pp.2159-2177.
Teleogryllus commodus	Adult	Total nutritional preference, total diet eaten, and lipid mass	?	24	Yes	Rapkin, J., Jensen, K., House, C.M., Wilson, A.J. and Hunt, J., 2018. Genotype-by-sex-by-diet interactions for nutritional preference, dietary consumption, and lipid deposition in a field cricket. Heredity, 121(4), p.361.
Teleogryllus commodus	Adult	Antioxidant responses, reproductive investment	312	8	No	Archer, C., Hempenstall, S., Royle, N., Selman, C., Willis, S., Rapkin, J., Blount, J. and Hunt, J., 2015. Testing the effects of dl-Alpha-Tocopherol supplementation on oxidative damage, total antioxidant protection and the sex-specific responses of reproductive effort and lifespan to dietary manipulation in Australian field Crickets (Teleogryllus commodus). Antioxidants, 4(4), pp.768-792.
Teleogryllus oceanicus	Adult	Courtship, CHC profile, sperm viability	240-288	24	Yes	Ng, S.H., Simpson, S.J. and Simmons, L.W., 2018. Macronutrients and micronutrients drive trade‐offs between male pre‐and postmating sexual traits. Functional ecology, 32(10), pp.2380-2394.
Teleogryllus oceanicus	Adult	Lifespan, fecundity and cuticular hydrocarbons (CHCs)	?	24	No	Ng, S.H., Simpson, S.J. and Simmons, L.W., 2019. Sex differences in nutrient intake can reduce the potential for sexual conflict over fitness maximization by female and male crickets. Journal of Evolutionary Biology, 32(10), pp.1106-1116.
Teleogryllus oceanicus	Adult	Microbiome diversity, Phylum abundance, OTU abundance	?	24	Yes**	Ng, S.H., Stat, M., Bunce, M., Simpson, S.J. and Simmons, L.W., 2019. Protein and carbohydrate intakes alter gut microbial community structure in crickets: a Geometric Framework approach. FEMS microbiology ecology, 95(8), p.fiz106.
Telostylinus angusticollis	Larva	Viability, developmental time, legs and wings morphometry	Varying	20	Yes	Bonduriansky, R., Runagall‐McNaull, A. and Crean, A.J., 2016. The nutritional geometry of parental effects: maternal and paternal macronutrient consumption and offspring phenotype in a neriid fly. Functional ecology, 30(10), pp.1675-1686.
Termines (multiple species)	Adult	Fungus-growing termite	?	36	Yes	da Costa, R.R., Vreeburg, S.M., Shik, J.Z., Aanen, D.K. and Poulsen, M., 2019. Can interaction specificity in the fungus-farming termite symbiosis be explained by nutritional requirements of the fungal crop?. Fungal Ecology, 38, pp.54-61.
Zaprionus indianus	Egg	Survival from hatch to pupa, developmental time, and ovariole number	?	15	Yes	Matavelli, C., Carvalho, M.J.A., Martins, N.E. and Mirth, C.K., 2015. Differences in larval nutritional requirements and female oviposition preference reflect the order of fruit colonization of Zaprionus indianus and Drosophila simulans. Journal of insect physiology, 82, pp.66-74.
				WoS: 99 papers Total	69 met criteria (Perofrmance landscape shown, not review)	27 shared data
				7 added manually
				% open data::	39.1304		* Available in Morimoto and Lihoreau, 2019
							** Sequencing raw data
